# Supplementary material for: The carbohydrate metabolism and expression of carbohydrate-active enzyme genes in Aspergillus luchuensis fermentation of tea leaves
Source: Front Microbiol. 2024 Jun 4;15:1408645. doi: 10.3389/fmicb.2024.1408645 (PMC11183108; doi:10.3389/fmicb.2024.1408645)
Supplement: Supplementary file 1 [file Table_1.XLSX]

## Sheet: Sheet1
Numb	P	Log2(FC)	class3	class1	class2	C-1	C-2	C-3	T-1	T-2	T-3
1	7.04e-07	7.8196	Mannitol	Others	Saccharides and Alcohols	37400	48700	51200	7220000	7850000	7830000
2	3.54e-07	7.6211	D-Sorbitol	Others	Saccharides and Alcohols	115000	139000	148000	19500000	20400000	18500000
3	1.84e-06	7.5953	Dulcitol	Others	Saccharides and Alcohols	140000	179000	215000	25600000	25300000	25300000
4	1.95e-08	6.9435	D-Glucoronic acid	Others	Saccharides and Alcohols	123000	125000	123000	11700000	10500000	11500000
5	3.63e-06	4.487	Ribitol	Others	Saccharides and Alcohols	144000	168000	195000	2770000	2810000	2810000
6	6.08e-06	4.0747	Xylitol	Others	Saccharides and Alcohols	130000	163000	170000	1870000	1830000	2060000
7	1.62e-05	4.0423	D-Arabitol	Others	Saccharides and Alcohols	125000	166000	181000	1850000	2000000	1890000
8	5.59e-06	3.952	L-Arabitol	Others	Saccharides and Alcohols	148000	161000	198000	1890000	1950000	1950000
9	6.53e-06	3.3324	DL-Arabinose	Others	Saccharides and Alcohols	340000	405000	433000	2810000	2890000	3060000
10	1.07e-06	3.0305	Trehalose 6-phosphate	Others	Saccharides and Alcohols	46300	52200	47400	289000	303000	288000
11	3.07e-05	2.456	D-Glucose	Others	Saccharides and Alcohols	3790000	3910000	4920000	16500000	17000000	17600000
12	2.39e-06	2.4498	Gluconic acid	Others	Saccharides and Alcohols	851000	861000	961000	3410000	3630000	3740000
13	2.65e-06	1.6743	Glucose-1-phosphate	Others	Saccharides and Alcohols	715000	762000	790000	1780000	1760000	1800000
1	2.31e-05	-1.1414	Inositol	Others	Saccharides and Alcohols	681000	710000	770000	238000	241000	244000
2	0.0033361	-1.2243	D-(+)-TrehaloseAnhydrous	Others	Saccharides and Alcohols	452000	527000	696000	165000	193000	171000
3	0.00011319	-1.5982	Isomaltulose	Others	Saccharides and Alcohols	1450000	1260000	1580000	358000	361000	326000
4	0.00025179	-1.737	D-(+)-Sucrose	Others	Saccharides and Alcohols	2000000	2180000	2470000	463000	567000	442000
5	0.00044708	-1.8101	Galactinol	Others	Saccharides and Alcohols	3400000	3690000	4760000	746000	932000	816000
6	9.94e-06	-4.4662	Glucarate O-Phosphoric acid	Others	Saccharides and Alcohols	1930000	2490000	2680000	80000	84500	72500
7	4.38e-05	-9.7983	Turanose	Others	Saccharides and Alcohols	6290	7230	19100	9	9	9
