# Supplementary material for: The carbohydrate metabolism and expression of carbohydrate-active enzyme genes in Aspergillus luchuensis fermentation of tea leaves
Source: Front Microbiol. 2024 Jun 4;15:1408645. doi: 10.3389/fmicb.2024.1408645 (PMC11183108; doi:10.3389/fmicb.2024.1408645)
Supplement: Supplementary file 2 [file Table_2.XLSX]

## Sheet: Sheet1
Enzyme	Function
Beta-glucosidase [EC3.2.1.21]	involved in the rapid degradation of flavonol 3-O-beta-glucoside-7-O-alpha-rhamnosides during abiotic stress recovery
Endoglucanase [EC:3.2.1.4]	involved in the degradation of complex natural cellulosic substrates
Cellobiohydrolase [EC:3.2.1.150]	released the disaccharide cellobiose from the non-reducing end of the cellulose polymer chain
Beta-1,4-glucosidases [EC 3.2.1.91]	hydrolyzed the cellobiose and other short cello-oligosaccharides into glucose units
Arabinofuranosidase [EC:3.2.1.55]	hydrolyzed p-NP-alpha-L-arabinofuranoside and is specific for furanose configuration of the carbohydrate ring
α-Amylase [EC:3.2.1.1]	atalyzed the hydrolysis of alpha-1,4 glycosidic linkages in starch, glycogen and similar oligosaccharides
Pectate lyase [EC:4.2.2.2]	cleaved polygalacturonate or partially methylated pectin and released monogalacturonate as the principal product
α-L-Arabinofuranosidase [EC:3.2.1.55]	involved in the degradation of arabinoxylan, able to hydrolyze in L-arabinofuranosyl oligosaccharides and in polysaccharides containing terminal non-reducing L-arabinofuranoses in side chains
Xylanase [EC:3.2.1.156]	catalyzed the hydrolysis of beta-1,3-xylan into oligosaccharides, mainly xylotriose and xylobiose with smaller amounts of xylotetraose, xylose, xylopentaose and xylohexaose
β-Galactosidase [EC:3.2.1.23]	was able to catalyze glycosyl transfer to a series of acceptors (hexose, pentose, beta- or alpha-disaccharides, hexahydroxy alcohol, cyclitol, and aromatic glycosides) resulting in the production of galacto-oligosaccharides
