# Supplementary material for: The carbohydrate metabolism and expression of carbohydrate-active enzyme genes in Aspergillus luchuensis fermentation of tea leaves
Source: Front Microbiol. 2024 Jun 4;15:1408645. doi: 10.3389/fmicb.2024.1408645 (PMC11183108; doi:10.3389/fmicb.2024.1408645)
Supplement: Supplementary file 3 [file Table_3.XLSX]

## Sheet: Sheet1
Enzyme	Function
Pectinesterase [EC:3.1.1.11]	modification of cell walls via demethylesterification of cell wall pectin
Polygalacturonase [EC:3.2.1.15]	decomposed pectin and pectin acid
Alpha-L-arabinofuranosidase	degraded arabinose residues in cell wall polysaccharides
[EC:3.2.1.55]
Galacturan 1,4-alpha-Galacturonidase [EC:3.2.1.67]	specific in hydrolyzing the terminal glycosidic bond of polygalacturonic acid and oligogalacturonates
6-phosphogluconate Dehydrogenase [EC:1.1.1.44 1.1.1.343]	catalyzes the oxidative decarboxylation of 6-phosphogluconate to ribulose 5-phosphate and CO2
Non-reducing end alpha-L-arabinofuranosidase [EC:3.2.1.55]	hydrolyze neutral sugars such as arabinogalactan and arabinogmannan in the cell wall
Cellulose 1,4-beta-cellobiosidase [EC:3.2.1.91]	a crucial enzyme for depolymerization of seed galactomannans and wood galactoglucomannans.
Alpha-amylase [EC:3.2.1.1]	hydrolyzed starch, glycogen, oligosaccharides, or polysaccharide molecules to produce maltose, oligosaccharides and glucose
Glucoamylase [EC:3.2.1.3]	hydrolyzed starch and glycogen to produce glucose
Endoglucanase [EC:3.2.1.4]	degraded celluloseto to produce short chain oligosaccharides
Beta-glucosidase [EC:3.2.1.21]	plays an important role in cellulose degradation. Shows hydrolytic activity against several glycosidic compounds
Beta-galactosidase [EC:3.2.1.23]	hydrolyzed lactose into galactose and glucose
Alpha-galactosidase [EC:3.2.1.22B]	hydrolyze D-galactose residues and polysaccharides containing a-galactoside bonds
Alpha-glucosidase [EC:3.2.1.20]	hydrolyze α- Glucosides, oligosaccharides, and glucans produce glucose and transglycoside oligosaccharides
Glucose-6-phosphate isomerase [EC:5.3.1.9]	catalyzes the isomerization of glucose-6-P to fructose-6-P.
